# Supplementary material for: ‘All My Animals Are Equal, but None Can Survive without the Horse’. The Contribution of Working Equids to the Livelihoods of Women across Six Communities in the Chimaltenango Region of Guatemala
Source: Animals (Basel). 2021 May 22;11(6):1509. doi: 10.3390/ani11061509 (PMC8224632; doi:10.3390/ani11061509)
Supplement: Supplementary file 1 [file animals-11-01509-s001.zip]

Archive with 1 entries (1 files):
- animals-1187186-suppl.pdf
